# Supplementary material for: Forensic Tools for Species Identification of Skeletal Remains: Metrics, Statistics, and OsteoID
Source: Biology (Basel). 2021 Dec 25;11(1):25. doi: 10.3390/biology11010025 (PMC8773354; doi:10.3390/biology11010025)
Supplement: Supplementary file 1 [file biology-11-00025-s001.zip]

Archive with 3 entries (3 files):
- Supplementary Figures Garvin et al OsteoID.pdf
- Table S12 Discriminant Functions Garvin OsteoID PW Cell Protected.xlsx
- Tables S1-S11 Descriptive Stats Garvin OsteoID.xlsx
